# Supplementary material for: Zn Promoted Mg-Al Mixed Oxides-Supported Gold Nanoclusters for Direct Oxidative Esterification of Aldehyde to Ester
Source: Int J Mol Sci. 2021 Aug 12;22(16):8668. doi: 10.3390/ijms22168668 (PMC8395456; doi:10.3390/ijms22168668)
Supplement: Supplementary file 1 [file ijms-22-08668-s001.zip]

Archive with 1 entries (1 files):
- ijms-1301850-supplementary.pdf
